# Supplementary material for: rbcL and matK Earn Two Thumbs Up as the Core DNA Barcode for Ferns
Source: PLoS One. 2011 Oct 20;6(10):e26597. doi: 10.1371/journal.pone.0026597 (PMC3197659; doi:10.1371/journal.pone.0026597)
Supplement: Table S1 — List of species in the Cheilanthes marginata group that cannot be uniquely discriminated by the core DNA barcode. (XLS) [file pone.0026597.s001.xls]

## Sheet: Table S1
Table S1. Species in the Cheilanthes marginata group that cannot be uniquely discriminated by barcoding loci. The angustifolia complex comprises C. angustifolia, C. decomposita, C. chaerophylla, and C. cuneata. The marginata complex comprises C. pyramidalis, C. marginata, C. arizonica and C. spiculata. Only one species can be distinguished from the angustifolia complex, C. cuneata, and none from …
Loci	matK	rbcL	trnH-psbA	matK+rbcL	matK+trnH-psbA	rbcL+trnH-psbA	matK+rbcL+trnH-psbA
Species	C. angustifolia	C. angustifolia	C. angustifolia	C. angustifolia	C. angustifolia	C. angustifolia	C. angustifolia
	C. chaerophylla	C. chaerophylla	C. chaerophylla	C. chaerophylla	C. chaerophylla	C. chaerophylla	C. chaerophylla
	C. decomposita	C. cuneata	C. cuneata	C. decomposita	C. cuneata	C. cuneata	C. decomposita
	C. arizonica	C. decomposita	C. decomposita	C. arizonica	C. decomposita	C. decomposita	C. arizonica
	C. marginata	C. arizonica	C. arizonica	C. marginata	C. arizonica	C. arizonica	C. marginata
	C. pyramidalis	C. marginata	C. marginata	C. pyramidalis	C. marginata	C. marginata	C. pyramidalis
	C. spiculata	C. pyramidalis	C. pyramidalis	C. spiculata	C. pyramidalis	C. pyramidalis	C. spiculata
	C. apiacea	C. spiculata	C. spiculata	C. apiacea	C. spiculata	C. spiculata	C. apiacea
	C. purpusii	C. apiacea	C. apiacea	C. purpusii	C. apiacea	C. apiacea	C. purpusii
		C. purpusii	C. pellaeopsis		C. pellaeopsis	C. purpusii
			C. purpusii		C. purpusii
			C. complanata
			C. decurrens
			C. hintoniorum
